# Supplementary material for: Genetic variation and synonymous cultivars in the USDA lychee (Litchi chinensis Sonn.) collection assessed using genome-wide SNPs
Source: Genet Resour Crop Evol. 2025 Mar 18;72(6):7373–86. doi: 10.1007/s10722-025-02406-y (PMC12317860; doi:10.1007/s10722-025-02406-y)
Supplement: Supplementary file 1 — Supplementary file1 (XLSX 12 KB) [file 10722_2025_2406_MOESM1_ESM.xlsx]

## Sheet: Sheet1
Supplementary Table 1 - Varietal names of the 91 trees analysed in this work, with abbreviations used in the text and results given
Cultivar	Code	Sample
Bendara	BND	H88
Bengal	BNG	H71
Bosworth - 3	BOS	H39
Brewster	BRW	H10
Chacapot	CHC	H13
Chan Tsee	CT	H76
Chompoo	CHM	H61
Chong un Hung	CUH	H42
Chorakam	CHK	H68
Fi Tzs Sui	FTS	H43
Groff	GRF	H05
Guang Jau	GJ	H60
Hak Ip	HKP1	H70
Hak Ip	HKP2	H77
Hak Ip	HKP3	H86
Hak Ip	HKP4	H90
Hak Ip	HKP5	N95
Hak Ip	HKP6	N96
Hak Ip	HKP7	N98
Heung Lai	HEL1	H11
Heung Lai	HEL2	N94
HLIT91	UNK9	H91
Hohng Hooway	HH	H66
Hong Pea	HP	H29
Hwai Lai	HWL	H21
Ito	ITO	H93
Jun Fuon	JF	H75
Kai Ju Lai	KJL1	H79
Kai Ju Lai	KJL2	N101
Kaimana	KM	P106
Kaimana Variant	KMV	H73
Kalobayan	KAL	P107
Kang Wei	KW	H27
Kao Shung Early	KSE	H26
Kau Ching	KC	H14
Khom	KH1	H16
Khom	KH2	H57
Kim Jin	KJ	H62
Kwa Luk	KL	H04
Kwai Mei - Mauritius	KMM	H07
Kwai Mi	KM1	H24
Kwai Mi	KM2	H34
Kwai Mi	KM3	N97
Kwai Mi Pink	KMP1	H12
Kwai Mi Pink	KMP2	H15
Kwang Tung	KT	H28
M17360	UNK7	H72
M26356	UNK1	H48
M6041A	UNK4	H51
M6041D	UNK2	H49
M6042A	UNK3	H50
M6042B	UNK5	H53
M989	UNK6	H54
Mae Chan	MC	P108
N/A	UNK10	U104
N/A	UNK11	U105
N/A	UNK13	XH1
N00-09	UNK8	H89
No Mai Tsze	NMT1	H19
No Mai Tsze	NMT2	H20
No Mai Tsze	NMT3	H23
No Mai Tsze	NMT4	H32
No Mai Tsze	NMT5	H85
from Waiakea arboretum	UNK12	X109
O-Hia	OH	H65
Pak Larp	PL	H83
Peerless	PRL	H45
Pot Po Heung	PPH	XH2
Sah Keng	SK	H25
Salathiel	SAL1	H36
Salathiel	SAL2	H37
Salathiel	SAL3	H38
Sam Yu Hung	SYH	H87
San Chi	SC	N99
Sei Luon Guor	SLG	H81
Shan Chi	SHC1	H44
Shan Chi	SHC2	H47
Shan Chi	SHC3	H52
Shang Shu Hwai	SSH	H30
Shui Tung Hak ip	STHI	H08
Sun Fuon Hak ip	SFHI	H84
Sun Hing	SH	N102
Tai So	TS1	H06
Tai So	TS2	H74
Tim Nagn	TM	H09
Tukhmia	TUK	H46
Wai Chee	WC	H55
Yok Ho Pau	YOHO	H78
Yok Ki Lun	YKL	H82
Yu Her Pau	YUHE	H40
Yu Ho Pau	YUHO	H35
